# Supplementary material for: Distribution and seasonal fluctuations of Ae. aegypti and Ae. albopictus larval and pupae in residential areas in an urban landscape
Source: PLoS Negl Trop Dis. 2020 Apr 20;14(4):e0008209. doi: 10.1371/journal.pntd.0008209 (PMC7192508; doi:10.1371/journal.pntd.0008209)
Supplement: S2 Text — (XLSX) [file pntd.0008209.s002.xlsx]

## Sheet: Seasonality
year	month	Ae. aegypti-positive containers in residences	Ae. albopictus-positive containers in residences	Ae. aegypti-positive containers in public areas	Ae. albopictus-positive containers in public areas
2008	Jan	-0.0944975	-0.0518001	-0.0379517	-0.144434
	Feb	-0.128132	-0.112287	-0.017245	-0.123422
	Mar	0.0209186	0.00534407	-0.000835623	0.016066
	Apr	0.122094	0.110918	0.0168416	0.0780566
	May	0.0901689	0.0884643	0.00281303	0.0364323
	Jun	0.0675838	0.00709437	0.0110591	-0.00792094
	Jul	0.0686978	-0.0185655	0.0256904	0.10955
	Aug	-0.0397823	-0.0586661	-0.00109612	0.0130955
	Sep	-0.01283	-0.0194247	-0.00192463	0.00133911
	Oct	-0.0138503	-0.0171249	0.00951549	-0.0431335
	Nov	0.00998377	0.0821394	0.00630817	0.097058
	Dec	-0.090355	-0.0160915	-0.0131748	-0.0326868
2009	Jan	-0.0944975	-0.0518001	-0.0379517	-0.144434
	Feb	-0.128132	-0.112287	-0.017245	-0.123422
	Mar	0.0209186	0.00534407	-0.000835623	0.016066
	Apr	0.122094	0.110918	0.0168416	0.0780566
	May	0.0901689	0.0884643	0.00281303	0.0364323
	Jun	0.0675838	0.00709437	0.0110591	-0.00792094
	Jul	0.0686978	-0.0185655	0.0256904	0.10955
	Aug	-0.0397823	-0.0586661	-0.00109612	0.0130955
	Sep	-0.01283	-0.0194247	-0.00192463	0.00133911
	Oct	-0.0138503	-0.0171249	0.00951549	-0.0431335
	Nov	0.00998377	0.0821394	0.00630817	0.097058
	Dec	-0.090355	-0.0160915	-0.0131748	-0.0326868
2010	Jan	-0.0944975	-0.0518001	-0.0379517	-0.144434
	Feb	-0.128132	-0.112287	-0.017245	-0.123422
	Mar	0.0209186	0.00534407	-0.000835623	0.016066
	Apr	0.122094	0.110918	0.0168416	0.0780566
	May	0.0901689	0.0884643	0.00281303	0.0364323
	Jun	0.0675838	0.00709437	0.0110591	-0.00792094
	Jul	0.0686978	-0.0185655	0.0256904	0.10955
	Aug	-0.0397823	-0.0586661	-0.00109612	0.0130955
	Sep	-0.01283	-0.0194247	-0.00192463	0.00133911
	Oct	-0.0138503	-0.0171249	0.00951549	-0.0431335
	Nov	0.00998377	0.0821394	0.00630817	0.097058
	Dec	-0.090355	-0.0160915	-0.0131748	-0.0326868
2011	Jan	-0.0944975	-0.0518001	-0.0379517	-0.144434
	Feb	-0.128132	-0.112287	-0.017245	-0.123422
	Mar	0.0209186	0.00534407	-0.000835623	0.016066
	Apr	0.122094	0.110918	0.0168416	0.0780566
	May	0.0901689	0.0884643	0.00281303	0.0364323
	Jun	0.0675838	0.00709437	0.0110591	-0.00792094
	Jul	0.0686978	-0.0185655	0.0256904	0.10955
	Aug	-0.0397823	-0.0586661	-0.00109612	0.0130955
	Sep	-0.01283	-0.0194247	-0.00192463	0.00133911
	Oct	-0.0138503	-0.0171249	0.00951549	-0.0431335
	Nov	0.00998377	0.0821394	0.00630817	0.097058
	Dec	-0.090355	-0.0160915	-0.0131748	-0.0326868
2012	Jan	-0.0944975	-0.0518001	-0.0379517	-0.144434
	Feb	-0.128132	-0.112287	-0.017245	-0.123422
	Mar	0.0209186	0.00534407	-0.000835623	0.016066
	Apr	0.122094	0.110918	0.0168416	0.0780566
	May	0.0901689	0.0884643	0.00281303	0.0364323
	Jun	0.0675838	0.00709437	0.0110591	-0.00792094
	Jul	0.0686978	-0.0185655	0.0256904	0.10955
	Aug	-0.0397823	-0.0586661	-0.00109612	0.0130955
	Sep	-0.01283	-0.0194247	-0.00192463	0.00133911
	Oct	-0.0138503	-0.0171249	0.00951549	-0.0431335
	Nov	0.00998377	0.0821394	0.00630817	0.097058
	Dec	-0.090355	-0.0160915	-0.0131748	-0.0326868
2013	Jan	-0.0944975	-0.0518001	-0.0379517	-0.144434
	Feb	-0.128132	-0.112287	-0.017245	-0.123422
	Mar	0.0209186	0.00534407	-0.000835623	0.016066
	Apr	0.122094	0.110918	0.0168416	0.0780566
	May	0.0901689	0.0884643	0.00281303	0.0364323
	Jun	0.0675838	0.00709437	0.0110591	-0.00792094
	Jul	0.0686978	-0.0185655	0.0256904	0.10955
	Aug	-0.0397823	-0.0586661	-0.00109612	0.0130955
	Sep	-0.01283	-0.0194247	-0.00192463	0.00133911
	Oct	-0.0138503	-0.0171249	0.00951549	-0.0431335
	Nov	0.00998377	0.0821394	0.00630817	0.097058
	Dec	-0.090355	-0.0160915	-0.0131748	-0.0326868
2014	Jan	-0.0944975	-0.0518001	-0.0379517	-0.144434
	Feb	-0.128132	-0.112287	-0.017245	-0.123422
	Mar	0.0209186	0.00534407	-0.000835623	0.016066
	Apr	0.122094	0.110918	0.0168416	0.0780566
	May	0.0901689	0.0884643	0.00281303	0.0364323
	Jun	0.0675838	0.00709437	0.0110591	-0.00792094
	Jul	0.0686978	-0.0185655	0.0256904	0.10955
	Aug	-0.0397823	-0.0586661	-0.00109612	0.0130955
	Sep	-0.01283	-0.0194247	-0.00192463	0.00133911
	Oct	-0.0138503	-0.0171249	0.00951549	-0.0431335
	Nov	0.00998377	0.0821394	0.00630817	0.097058
	Dec	-0.090355	-0.0160915	-0.0131748	-0.0326868
2015	Jan	-0.0944975	-0.0518001	-0.0379517	-0.144434
	Feb	-0.128132	-0.112287	-0.017245	-0.123422
	Mar	0.0209186	0.00534407	-0.000835623	0.016066
	Apr	0.122094	0.110918	0.0168416	0.0780566
	May	0.0901689	0.0884643	0.00281303	0.0364323
	Jun	0.0675838	0.00709437	0.0110591	-0.00792094
	Jul	0.0686978	-0.0185655	0.0256904	0.10955
	Aug	-0.0397823	-0.0586661	-0.00109612	0.0130955
	Sep	-0.01283	-0.0194247	-0.00192463	0.00133911
	Oct	-0.0138503	-0.0171249	0.00951549	-0.0431335
	Nov	0.00998377	0.0821394	0.00630817	0.097058
	Dec	-0.090355	-0.0160915	-0.0131748	-0.0326868
2016	Jan	-0.0944975	-0.0518001	-0.0379517	-0.144434
	Feb	-0.128132	-0.112287	-0.017245	-0.123422
	Mar	0.0209186	0.00534407	-0.000835623	0.016066
	Apr	0.122094	0.110918	0.0168416	0.0780566
	May	0.0901689	0.0884643	0.00281303	0.0364323
	Jun	0.0675838	0.00709437	0.0110591	-0.00792094
	Jul	0.0686978	-0.0185655	0.0256904	0.10955
	Aug	-0.0397823	-0.0586661	-0.00109612	0.0130955
	Sep	-0.01283	-0.0194247	-0.00192463	0.00133911
	Oct	-0.0138503	-0.0171249	0.00951549	-0.0431335
	Nov	0.00998377	0.0821394	0.00630817	0.097058
	Dec	-0.090355	-0.0160915	-0.0131748	-0.0326868
2017	Jan	-0.0944975	-0.0518001	-0.0379517	-0.144434
	Feb	-0.128132	-0.112287	-0.017245	-0.123422
	Mar	0.0209186	0.00534407	-0.000835623	0.016066
	Apr	0.122094	0.110918	0.0168416	0.0780566
	May	0.0901689	0.0884643	0.00281303	0.0364323
	Jun	0.0675838	0.00709437	0.0110591	-0.00792094
	Jul	0.0686978	-0.0185655	0.0256904	0.10955
	Aug	-0.0397823	-0.0586661	-0.00109612	0.0130955
	Sep	-0.01283	-0.0194247	-0.00192463	0.00133911
	Oct	-0.0138503	-0.0171249	0.00951549	-0.0431335
	Nov	0.00998377	0.0821394	0.00630817	0.097058

## Sheet: Trend
year	month	Ae. aegypti-positive containers in residences	Ae. albopictus-positive containers in residences	Ae. aegypti-positive containers in public areas	Ae. albopictus-positive containers in public areas
2008	Jan
	Feb
	Mar
	Apr
	May
	Jun
	Jul	0.547767	0.403125	0.108966	0.583182
	Aug	0.564856	0.412338	0.10913	0.581302
	Sep	0.59427	0.439252	0.111015	0.607653
	Oct	0.622924	0.461388	0.111283	0.634825
	Nov	0.633614	0.478995	0.112468	0.652042
	Dec	0.625983	0.481027	0.112012	0.658011
2009	Jan	0.606916	0.462975	0.109455	0.648423
	Feb	0.59199	0.449758	0.107134	0.63448
	Mar	0.591003	0.442991	0.10503	0.618446
	Apr	0.594467	0.443262	0.106508	0.614341
	May	0.602586	0.447264	0.10859	0.616391
	Jun	0.605949	0.4402	0.107948	0.605556
	Jul	0.6126	0.438991	0.107618	0.601092
	Aug	0.630001	0.440046	0.109327	0.609938
	Sep	0.641474	0.422923	0.111465	0.593891
	Oct	0.657264	0.412407	0.11603	0.570831
	Nov	0.684154	0.411902	0.12037	0.568021
	Dec	0.701524	0.410745	0.123303	0.566801
2010	Jan	0.722985	0.415808	0.126497	0.582646
	Feb	0.761573	0.430737	0.13133	0.610186
	Mar	0.789571	0.434693	0.136458	0.619585
	Apr	0.81187	0.425748	0.136981	0.622218
	May	0.822609	0.416405	0.137686	0.629332
	Jun	0.834233	0.416929	0.143314	0.649695
	Jul	0.846028	0.429726	0.149182	0.671751
	Aug	0.845899	0.437958	0.151287	0.688838
	Sep	0.846271	0.444759	0.153735	0.715859
	Oct	0.849094	0.441914	0.153357	0.73726
	Nov	0.841243	0.424436	0.149375	0.74212
	Dec	0.846009	0.418596	0.150617	0.753881
2011	Jan	0.852955	0.415365	0.153284	0.7527
	Feb	0.828104	0.397235	0.149855	0.731677
	Mar	0.796935	0.381889	0.145032	0.723884
	Apr	0.765964	0.375623	0.143002	0.725914
	May	0.739501	0.373432	0.14123	0.733006
	Jun	0.718047	0.369127	0.136439	0.728552
	Jul	0.6967	0.357782	0.131696	0.716329
	Aug	0.685559	0.351688	0.134512	0.71477
	Sep	0.685544	0.354313	0.137305	0.714691
	Oct	0.680785	0.363695	0.137155	0.710117
	Nov	0.674617	0.374876	0.138333	0.702808
	Dec	0.654194	0.365782	0.138547	0.708292
2012	Jan	0.621873	0.349676	0.142415	0.753189
	Feb	0.60455	0.343141	0.148868	0.807788
	Mar	0.596182	0.338014	0.153384	0.828298
	Apr	0.594094	0.332106	0.155049	0.817357
	May	0.599215	0.328625	0.154211	0.784107
	Jun	0.610719	0.334176	0.155557	0.760672
	Jul	0.627757	0.33677	0.158442	0.759881
	Aug	0.639855	0.331493	0.155608	0.760202
	Sep	0.638231	0.317477	0.151494	0.759061
	Oct	0.627714	0.293907	0.149079	0.751187
	Nov	0.621996	0.277857	0.147043	0.742879
	Dec	0.618093	0.274228	0.14339	0.719811
2013	Jan	0.608229	0.273267	0.139483	0.668456
	Feb	0.599749	0.274884	0.138861	0.626406
	Mar	0.602661	0.283037	0.13792	0.606736
	Apr	0.605981	0.290474	0.138843	0.597185
	May	0.601059	0.2891	0.14022	0.603394
	Jun	0.592149	0.280309	0.14272	0.625695
	Jul	0.573053	0.272334	0.143718	0.631563
	Aug	0.543379	0.262686	0.14264	0.609469
	Sep	0.509424	0.249636	0.140887	0.588491
	Oct	0.481229	0.242049	0.140612	0.592006
	Nov	0.463518	0.247027	0.141307	0.586613
	Dec	0.465271	0.26169	0.136989	0.556983
2014	Jan	0.482469	0.271656	0.131272	0.544207
	Feb	0.492347	0.272547	0.130772	0.561795
	Mar	0.492587	0.2694	0.133714	0.59542
	Apr	0.483724	0.260876	0.132779	0.614651
	May	0.474878	0.254511	0.129297	0.613057
	Jun	0.474721	0.256262	0.126444	0.605062
	Jul	0.479553	0.261884	0.126527	0.60582
	Aug	0.485863	0.266719	0.125886	0.607386
	Sep	0.499051	0.272543	0.126697	0.595454
	Oct	0.514926	0.275642	0.12968	0.587363
	Nov	0.524648	0.269419	0.131687	0.616185
	Dec	0.52513	0.256313	0.136454	0.662911
2015	Jan	0.514117	0.24489	0.139087	0.663124
	Feb	0.508142	0.239081	0.135983	0.622893
	Mar	0.505202	0.230473	0.132542	0.57686
	Apr	0.510618	0.225143	0.134593	0.558566
	May	0.527179	0.222329	0.143578	0.575445
	Jun	0.542294	0.216835	0.149847	0.58775
	Jul	0.558606	0.213789	0.15196	0.588274
	Aug	0.576685	0.215458	0.155692	0.598024
	Sep	0.577813	0.214346	0.153048	0.599796
	Oct	0.558707	0.202113	0.147018	0.58007
	Nov	0.541458	0.189136	0.144985	0.564781
	Dec	0.528763	0.184809	0.144654	0.568344
2016	Jan	0.519077	0.184115	0.141414	0.58393
	Feb	0.514691	0.182745	0.138157	0.602965
	Mar	0.513862	0.18294	0.136763	0.621938
	Apr	0.505331	0.182664	0.133089	0.630253
	May	0.487764	0.181017	0.127516	0.63216
	Jun	0.468027	0.174741	0.122658	0.637441
	Jul	0.435517	0.167132	0.116137	0.643299
	Aug	0.403085	0.170703	0.11062	0.656853
	Sep	0.39876	0.192602	0.116195	0.699519
	Oct	0.406365	0.224437	0.127182	0.763972
	Nov	0.407136	0.255449	0.136764	0.816317
	Dec	0.403417	0.278986	0.142085	0.845243
2017	Jan	0.404023	0.298685	0.146789	0.866243
	Feb	0.404809	0.318569	0.153901	0.882707
	Mar	0.404818	0.342627	0.161497	0.906525
	Apr	0.417785	0.379209	0.171529	0.961651
	May	0.448112	0.427965	0.183985	1.03099
	Jun	0.475052	0.472152	0.194272	1.07758
	Jul
	Aug
	Sep
	Oct
	Nov
	Dec
